# Supplementary material for: Short‐term protein restriction at advanced age stimulates FGF21 signalling, energy expenditure and browning of white adipose tissue
Source: FEBS J. 2020 Nov 9;288(7):2257–77. doi: 10.1111/febs.15604 (PMC8048886; doi:10.1111/febs.15604)
Supplement: Supplementary file 1 [file FEBS-288-2257-s001.zip]

Archive with 1 entries (1 files):
- febs15604-sup-0001-Supinfo.pdf
